# Supplementary material for: The Anti-Depressive Effects of Hesperidin and the Relative Mechanisms Based on the NLRP3 Inflammatory Signaling Pathway
Source: Front Pharmacol. 2020 Aug 14;11:1251. doi: 10.3389/fphar.2020.01251 (PMC7456860; doi:10.3389/fphar.2020.01251)
Supplement: Supplementary file 1 [file DataSheet_1.zip]

Archive with 4 entries (4 files):
- western/ASC.Tif
- western/beta-actin.Tif
- western/caspase-1.Tif
- western/NLRP3.Tif
